# Supplementary material for: Multi-Omics Analysis to Understand the Effects of Dietary Proanthocyanidins on Antioxidant Capacity, Muscle Nutrients, Lipid Metabolism, and Intestinal Microbiota in Cyprinus carpio
Source: Antioxidants (Basel). 2023 Dec 10;12(12):2095. doi: 10.3390/antiox12122095 (PMC10740959; doi:10.3390/antiox12122095)
Supplement: Supplementary file 1 [file antioxidants-12-02095-s001.zip]

Archive with 1 entries (1 files):
- antioxidants-2748073-supplementary.pdf
